# Supplementary material for: Transcriptomic analysis of a wild and a cultivated varieties of Capsicum annuum over fruit development and ripening
Source: PLoS One. 2021 Aug 24;16(8):e0256319. doi: 10.1371/journal.pone.0256319 (PMC8384167; doi:10.1371/journal.pone.0256319)
Supplement: S1 Table — Number of Chiltepin RNA-Seq raw sequencing reads, number of filtered reads and alignment rate of Chiltepin trimmed reads against the reference genome Capsicum annuum (cv. ‘Criollo de Morelos 334’) per sample. (XLSX) [file pone.0256319.s010.xlsx]

## Sheet: Table S1
Sample	Description	Raw Reads	Filtered Reads	\% aligned Reads
1	Chiltepin Fruits 20 DPA, replicate 1	76679402	73510136	83.23
2	Chiltepin Fruits 20 DPA, replicate 2	68923334	66301768	80.57
3	Chiltepin Fruits 68 DPA, replicate 1	37520926	36046434	85.84
4	Chiltepin Fruits 68 DPA, replicate 2	77556504	74236042	85.53
Total:		260680166	250094380	83.79
