# Supplementary material for: Transcriptomic analysis of a wild and a cultivated varieties of Capsicum annuum over fruit development and ripening
Source: PLoS One. 2021 Aug 24;16(8):e0256319. doi: 10.1371/journal.pone.0256319 (PMC8384167; doi:10.1371/journal.pone.0256319)
Supplement: S2 Table — Contrast designs used in the differential expression analysis in EdgeR, contrasts with no biological meaning were dismissed. (XLSX) [file pone.0256319.s011.xlsx]

## Sheet: Table S2
Contrast	Accession	Sampling time		Accession	Sample time
Ch20-St20	Chiltepin	20	vs	Serrano	20
Ch68-St60	Chiltepin	68	vs	Serrano	60
Ch20-Ch68	Chiltepin	20	vs	Chiltepin	68
St20-St60	Serrano	20	vs	Serrano	60
Ch2068-St2060	(Chiltepin 20 vs Chiltepin 68)		vs	(Serrano 20 vs Serrano 60)
