# Supplementary material for: Transcriptomic analysis of a wild and a cultivated varieties of Capsicum annuum over fruit development and ripening
Source: PLoS One. 2021 Aug 24;16(8):e0256319. doi: 10.1371/journal.pone.0256319 (PMC8384167; doi:10.1371/journal.pone.0256319)
Supplement: S3 Table — Tomato genes related to fruit development and ripening and pepper homologs detected with BLASTp, E-value and Bitscore of each alignment. (XLSX) [file pone.0256319.s012.xlsx]

## Sheet: Table S3
Tomato gene	C. Annuum CM334 gene	C. Annuum Zunla1 gene	E-value	Score(bits)
Alpha-mannosidase	CA.PGAv.1.6.scaffold423.45	LOC107875980	0	2052
AOX1a	CA.PGAv.1.6.scaffold1731.3	LOC107870439	0	670
AP2	CA.PGAv.1.6.scaffold606.27	LOC107857848	3.83e-175	69.2
ARF4	CA.PGAv.1.6.scaffold631.7	LOC107847819	0	1652
ASR1	CA.PGAv.1.6.scaffold264.4	LOC107867643	1.76e-97	288
Beta-hex	CA.PGAv.1.6.scaffold1361.13	LOC107843457	0	1192
CGS	CA.PGAv.1.6.scaffold979.1	LOC107858737	0	1088
CGS	CA.PGAv.1.6.scaffold991.4	LOC107849703	0	484
CHS1	CA.PGAv.1.6.scaffold305.2	LOC107871256	4.62e-55	175
CHS1	CA.PGAv.1.6.scaffold765.1	LOC107872666	0	809
ERF6	CA.PGAv.1.6.scaffold14.17	LOC107879350	9.19e-153	427
ETR4	CA.PGAv.1.6.scaffold374.1	LOC107873245	0	1503
FUL1	CA.PGAv.1.6.scaffold587.54	LOC107855404	0	503
FUL2	CA.PGAv.1.6.scaffold1592.5	LOC107845304	0	512
GDH1	CA.PGAv.1.6.scaffold960.48	LOC107852706	0	848
GLK2	CA.PGAv.1.6.scaffold782.26	LOC107845460	0	565
Hydroquinone glucosyltransferase	CA.PGAv.1.6.scaffold239.6	LOC107839289	1.76e-41	145
LeSPL-CNR	CA.PGAv.1.6.scaffold529.23	LOC107859362	1.01e-86	249
Lutescent 2	CA.PGAv.1.6.scaffold128.144	LOC107854549	0	976
MADS-box protein 1	CA.PGAv.1.6.scaffold1592.4	LOC107845303	1.2e-176	485
MADS-RIN	CA.PGAv.1.6.scaffold1021.30	LOC107847473	0	504
MADS-RIN	CA.PGAv.1.6.scaffold1091.1	LOC107843064	0	501
NAC1	CA.PGAv.1.6.scaffold1861.9	LOC107870355	0	630
NSGT1	CA.PGAv.1.6.scaffold92.26	LOC107864612	5.36e-110	328
PG2	CA.PGAv.1.6.scaffold128.13	LOC107843830	0	504
PSY1	CA.PGAv.1.6.scaffold404.3	LOC107868281	0	860
SGR1	CA.PGAv.1.6.scaffold981.58	LOC107866321	0	507
SlDML2	CA.PGAv.1.6.scaffold1138.12	LOC107843639	0	3378
SlscADH1	CA.PGAv.1.6.scaffold815.5	LOC107849564	0	549
spdsyn	CA.PGAv.1.6.scaffold615.4	LOC107847831	0	689
TAGL1	CA.PGAv.1.6.scaffold585.57	LOC107878477	3.75e-172	475
TCTR1	CA.PGAv.1.6.scaffold1138.13	LOC107843641	0	715
TCTR1	CA.PGAv.1.6.scaffold1138.14	LOC107843641	0	837
TCTR1	CA.PGAv.1.6.scaffold824.28	LOC107843193	0	1517
TomloxC	CA.PGAv.1.6.scaffold649.19	LOC107874197	0	1773
TomloxC	CA.PGAv.1.6.scaffold649.21	LOC107874182	3.76e-83	261
TomloxC	CA.PGAv.1.6.scaffold460.8	LOC107844216	0	632
XTH5	CA.PGAv.1.6.scaffold700.22	LOC107843860	0	719
